# Supplementary material for: Longitudinal survey of Clostridium difficile presence and gut microbiota composition in a Belgian nursing home
Source: BMC Microbiol. 2016 Oct 1;16:229. doi: 10.1186/s12866-016-0848-7 (PMC5045619; doi:10.1186/s12866-016-0848-7)
Supplement: Additional file 6: — MOTHUR script used for 16S rRNA gene analysis. (TXT 1 kb) [file 12866_2016_848_MOESM6_ESM.txt]

summary.seqs(fasta=oldhome0106.unique.fasta, name=oldhome0106.unique.names)
align.seqs(reference=/Bioinfo_app/silva.bacteria/silva.bacteria.fasta, fasta=current, flip=T)
summary.seqs(fasta=current, name=current)
screen.seqs(fasta=current, name=current, group=oldhome0106.groups, end=11892, optimize=start, criteria=95)
filter.seqs(fasta=current, trump=., vertical=T)
unique.seqs(fasta=current, name=current)
summary.seqs(fasta=current, name=current)
chimera.uchime(fasta=current, name=current, group=current)
remove.seqs(accnos=current, fasta=current, name=current, group=current, dups=T)
summary.seqs(fasta=current, name=current)
classify.seqs(fasta=current, name=current, group=current, reference=/Bioinfo_app/silva.bacteria/nogap.bacteria.fasta, taxonomy=/Bioinfo_app/silva.bacteria/silva.bacteria.silva.tax, cutoff=80)
remove.lineage(fasta=current, name=current, group=current, taxonomy=current, taxon=Mitochondria-Chloroplast-Archaea-Eukaryota)
summary.seqs(fasta=current, name=current)
dist.seqs(fasta=current, output=column, cutoff=0.06)
cluster(column=current, name=current)
make.shared(list=current, group=current, label=0.01-0.03)
classify.seqs(fasta=current, reference=/Bioinfo_app/silva.bacteria/nogap.bacteria.fasta, taxonomy=/Bioinfo_app/silva.bacteria/silva.bacteria.silva.tax, name=current, group=current, cutoff=80, iters=100, numwanted=10)
classify.otu(list=current, name=current, group=current, label=0.01-0.03, list=current, reftaxonomy=/Bioinfo_app/silva.bacteria/silva.bacteria.silva.tax, taxonomy=current, cutoff=80)
bin.seqs(fasta=oldhome0106.unique.fasta, name=current, group=current, list=current, label=0.01-0.03)
rarefaction.single()
summary.single(calc=goodscoverage-sobs-chao-ace-npshannon-simpson-shannoneven-logseries)
dist.shared(shared=current, subsample=T, calc=thetayc-jclass-braycurtis)
pcoa(phylip=current)
nmds(phylip=current, mindim=3)
tree.shared(shared=current, subsample=T, calc=thetayc-jclass-braycurtis, label=0.03)
